# Supplementary material for: SEOM-AEEMT consensus on occupational cancer and cancer-associated disability
Source: Clin Transl Oncol. 2025 Sep 16;28(3):880–94. doi: 10.1007/s12094-025-04037-2 (PMC12920288; doi:10.1007/s12094-025-04037-2)
Supplement: Supplementary file 2 — Supplementary file2 (XLSX 22 KB) [file 12094_2025_4037_MOESM2_ESM.xlsx]

## Sheet: Hoja1
Comunidad Autónoma	Sistema de Notificación y responsable por CCAA	Organismo competente por CCAA	¿Cómo realizar el Procedimiento?	Punto de contacto (web link)	Dirección Postal	Teléfono de contacto	Correo electrónico	Observaciones
Andalucía	No establecido, no legislación específica en la CA	Consejería de Salud	No establecido; remitir al paciente través de Atención Primaria	No disponible	No disponible	No disponible	No disponible
Aragón	No establecido, no legislación específica en la CA	Consejería de Salud	No establecido; remitir al paciente través de Atención Primaria	No disponible	No disponible	No disponible	No disponible
Islas Baleares	No establecido, no legislación específica en la CA; Instituto Balear de Seguridad y Salud Laboral (IBASSAL)	Consejería de Salud	Acudir a atención primaria o mutua. Opción mediante sede electronica (https://www.caib.es/seucaib/es/tramites/tramite/3771638)	https://www.caib.es/govern/organigrama/area.do?coduo=3669049&lang=es	Instituto Balear de Seguridad y Salud Laboral (IBASSAL): Plaça de Son Castelló, 1 (Polígon de Son Castelló) - 07009 Palma	971176600	medicina@ibassal.caib.es	Es importante la remisión de unos datos mínimos para una correcta comunicación.
Canarias	No establecido, no legislación específica en la CA; Unidad de Salud Laboral y Atención Primaria	Consejería de Salud	Información detallada en el punto de contacto web (ver a continuación)	https://www3.gobiernodecanarias.org/sanidad/scs/contenidoGenerico.jsp?idDocument=c2b1455d-a58c-11e5-89c5-b3810ad50fea&idCarpeta=dd11d63d-af24-11dd-97ee-cf6480f43e6e	1. Avda. Juan XXIII, 17. 35071 Las Palmas de Gran Canaria. 2. Avda. Principes de España, 7. Centro de Salud de Ofra. 38010 Santa Cruz de Tenerife	No disponible	No disponible	No disponible
Cantabria	Instituto Cántabro de Salud y Seguridad en el Trabajo	Instituto Cántabro de Seguridad y Salud en el Trabajo (CASST)	Cualquier profesional sanitario remitiendo la documentación requerida en el RD para su tramitación a través de la inspección médica	No disponible	No disponible	No disponible	No disponible	No hay un circuito propio establecido
Castilla-La Mancha	No establecido, no legislación específica en la CA	Dirección General de Salud Pública. Servicio de Sanidad Ambiental, Salud Laboral y Lab. Del Salud Pública	No establecido; remitir al paciente través de Atención Primaria	No disponible	No disponible	No disponible	No disponible	No hay un circuito propio establecido
Castilla y León	No establecido, no legislación específica en la CA	Consejería de Sanidad. Junta de Castilla y León.	No establecido; remitir al paciente través de Atención Primaria o contactar con el Servicio de Prevención del Área.	No disponible, la única referencia es: https://www.saludcastillayleon.es/profesionales/es/prevencion-riesgos-laborales/preguntas-frecuentes/enfermedad-profesional; no sé si merece la pena incluir la referencia, no dice nada	No disponible	Servicios de prevención por ÁREA DE SALUD TELEFONO; ÁVILA 920 358 00; BURGOS 947 257 470; LEÓN 987 237 400; PONFERRADA 987 455 200; PALENCIA 979 167 000; SALAMANCA 923 291 587; SEGOVIA 921 419 100; SORIA 975 234 300; VALLADOLID ÁREA I ESTE 983 420 000; VALLADOLID ÁREA II OESTE 983 420 400; ZAMORA 980 670 356	No disponible	No disponible
Cataluña	No establecido, no legislación específica en la CA. Secretaría de Salud Pública?	Consejería de Salud	No establecido; remitir al paciente través de Atención Primaria	No disponible	No disponible	No disponible	No disponible	Hay una red de Unidades de Salud Laboral territoriales
Comunidad de Madrid	Sistema de Notificación de enfermedad profesional	Dirección General de Salud Pública	Información detallada en el punto de contacto web (ver a continuación)	https://www.comunidad.madrid/gobierno/espacios-profesionales/upam-accidentes-trabajo-enfermedades-profesionales	Plaza del Conde del Valle de Súchil, 20-1ºDcha - 28015 Madrid.	900 70 50 60	isp.s.laboral@salud.madrid.org; colaboradora@madrid.org	Más información detallada y telefónos de contacto en punto de contacto web (link adjunto)
Comunidad Foral de Navarra	Sucesos centinela en Salud Laboral; Programa de IT común; Sospecha de enfermedad profesional	Instituto de Salud Pública y Laboral de Navarra	Personal médico de Atención Primaria y Especializada, Inspección y Servicios de Prevención de Riesgos Laborales	No disponible?	C/ Leyre, 15 31003 Pamplona	848 42 34 40	ispwebge@cfnavarra.es
Comunidad Valenciana	SISVEL (Sistema de Información Sanitaria y Vigilancia Epidemiológica Laboral)	Dirección General de Salud Pública. Conselleria de Sanidad Universal y Salud Pública						Orden 6/2012, de 19 de abril, de la Conselleria de Sanidad, por la que se establece el procedimiento de comunicación de sospechas de enfermedades profesionales en la C. Valenciana, a través del Sistema de información Sanitaria y Vigilancia Epidemiológica Laboral.
Extremadura	No establecido, no legislación específica en la CA	Dirección General de Planificación, Formación y Calidad Sanitarias y Sociosanitarias. Servicio de Inspección Sanitaria.	No establecido; remitir al paciente través de Atención Primaria	No disponible	No disponible	No disponible	No disponible	lo recomendable en Extremadura sería que las sospechas de enfermedades profesionales fueran remitidas por los facultativos del sistema sanitario público al servicio de Inspección sanitaria, ya que es el órgano competente por el Decreto 3/2004, de 27 d enero, por el que se aprueba el Reglamento de Ordenación de la Inspección de Servicios sanitarios y Prestaciones de la junta de Extremadura, para l…
Galicia	No establecido, no legislación específica en la CA	Dirección Xeral de Saude Pública; Subdirección Xeral de Inspección Auditoria e Acreditación de Sevizos Sanitarios	No establecido; remitir al paciente través de Atención Primaria	No disponible	No disponible	No disponible	No disponible	https://www.sergas.es/saude-publica/Comunicaci%C3%B3n-de-sospecha-de-enfermedad-profesional?idioma=eres
País Vasco	Unidad de Salud Laboral (USL- Osalan - Instituto Vasco de Seguridad y Salud Laborales) e Inspección Médica de Servisios Sanitarios (Consejería de Salud)	Instituto Vasco de Seguridad y Salud Laborales. Departamento de Salud.	Personal médico de Osakidetza y de Servicios de Prevención	https://www.osalan.euskadi.eus/informacion/sistema-de-informacion-de-datos-de-seguridad-y-salud-laboral-conjunto-minimo-de-datos-cmd/webosa00-contqha/es/	Camino de la Dinamita, s/n (Monte Basatxu) 48903 Barakaldo-Cruces	944 032 190		Salta alarma para cumplimentar dato cuando se introduce un diagnóstico incluido como enfermedad profesional. Legislación específica BOPV Nº12 17/01/2008. Instrucción 1 de 26/12/2007, de Viceconsejero de Sanidad, Director General de Osalan – Instituto Vasco de Seguridad y Salud Laborales y Directora General de Osakidetza – Servicio Vasco de Salud
Principado de Asturias	Programa de Detección de Cáncer Laboral (EVASCAP), Servicio de Salud del Principado de Asturias	Dirección General de Salud Pública - EPILABAM	A través de Atención Primaria. Vía 1 (menos frecuente), es la sospecha directa del profesional sin que necesariamente el paciente esté en situación laboral activa, a través de Atención Primaria (OMI-AP); La 2ª vía (más utilizada): A partir de las bajas laborales, los posibles casos son detectados por el Servicio de Inspección a través de sus inspecciones de área mediante una alerta en la aplicaci…	No disponible	No disponible	No disponible	No disponible	Resolución de 14 de junio de 2011, de las Consejerías de Salud y Servicios Sanitarios y de Industria y Empleo, por la que se crea y regula el funcionamiento del Equipo de Valoración de Sospecha de Cáncer Profesional (EVASCAP) del Principado de Asturias. Información adicional: https://enotas.astursalud.es/-/sistema-de-vigilancia-del-c%C3%A1ncer-laboral-en-el-principado-de-asturias-nota-1-programa-…
Región de Murcia	Unidad de Sospecha de Enfermedades Profesionales (USSEP); no legislación específica en la CA	Consejería de Salud	No establecido; remitir al paciente través de Atención Primaria	No disponible	No disponible	No disponible	No disponible
La Rioja	No establecido, no legislación específica en la CA; Salud Laboral	Salud Laboral, Dirección General de Salud Pública y Consumo	No establecido; remitir al paciente través de Atención Primaria	No disponible		No disponible	No disponible

## Sheet: ENGLISH VERSION
Autonomous Community	Notification System and Regional Responsibility	Competent Authority by AC	How to Carry Out the Procedure?	Contact Point (Web Link)	Postal Address	Contact Phone Number	Email	Remarks / Notes
Andalusia	Not established, no specific legislation in the CCAA	Regional Ministry of Health	Not established; refer the patient through Primary Care	Not available	Not available	Not available	Not available
Aragón	Not established, no specific legislation in the CCAA	Regional Ministry of Health	Not established; refer the patient through Primary Care	Not available	Not available	Not available	Not available
Islas Baleares	Not established, no specific legislation in the AC; Balearic Institute of Occupational Health and Safety (IBASSAL)	Regional Ministry of Health	Attend Primary Care or Mutual Insurance Entity. Option via electronic headquarters (https://www.caib.es/seucaib/es/tramites/tramite/3771638)	https://www.caib.es/govern/organigrama/area.do?coduo=3669049&lang=es	Balearic Institute for Occupational Safety and Health (IBASSAL): Plaça de Son Castelló, 1 (Polígon de Son Castelló) – 07009 Palma	971 176 600	medicina@ibassal.caib.es	It is essential to provide minimum required data to ensure proper communication
Canarias	Not established, no specific legislation in the AC; Occupational Health and Primary Care Unit	Regional Ministry of Health	Detailed information available at the online contact point (see below)	https://www3.gobiernodecanarias.org/sanidad/scs/contenidoGenerico.jsp?idDocument=c2b1455d-a58c-11e5-89c5-b3810ad50fea&idCarpeta=dd11d63d-af24-11dd-97ee-cf6480f43e6e	1. Avda. Juan XXIII, 17. 35071 Las Palmas de Gran Canaria. 2. Avda. Príncipes de España, 7. Ofra Health Center. 38010 Santa Cruz de Tenerife	Not available	Not available	Not available
Cantabria	Cantabria Institute of Occupational Health and Safety	Cantabrian Institute for Occupational Health and Safety (CASST)	Any healthcare professional may submit the required documentation (as outlined in the Royal Decree) for processing through the Medical Inspection	Not available	Not available	Not available	Not available	No specific procedure or referral pathway established
Castilla-La Mancha	Not established, no specific legislation in the CCAA	Directorate General of Public Health – Environmental Health, Occupational Health and Public Health Laboratory Services	Not established; refer the patient through Primary Care	Not available	Not available	Not available	Not available	No specific procedure or referral pathway established
Castilla y León	Not established, no specific legislation in the CCAA	Regional Ministry of Health – Government of Castilla y León	Not established; refer the patient through Primary Care or contact the Area Occupational Health and Safety Service	Not available – The only reference found is: https://www.saludcastillayleon.es/profesionales/es/prevencion-riesgos-laborales/preguntas-frecuentes/enfermedad-profesional; however, it may not be worth including, as it provides limited information	Not available	Occupational Health Services by Health Area – Contact Numbers: Ávila: +34 920 358 000; Burgos: +34 947 257 470; León: +34 987 237 400; Ponferrada: +34 987 455 200; Palencia: +34 979 167 000; Salamanca: +34 923 291 587; Segovia: +34 921 419 100; Soria: +34 975 234 300; Valladolid Area I (East): +34 983 420 000;Valladolid Area II (West): +34 983 420 400; Zamora: +34 980 670 356	Not available	Not available
Cataluña	Not established, no specific legislation in the CCAA.	Regional Ministry of Health	Not established; refer the patient through Primary Care	Not available	Not available	Not available	Not available	A network of regional Occupational Health Units is in place
Comunidad de Madrid	Occupational Disease Notification System	Directorate General of Public Health	Detailed information available at the online contact point (see below)	https://www.comunidad.madrid/gobierno/espacios-profesionales/upam-accidentes-trabajo-enfermedades-profesionales	Plaza del Conde del Valle de Súchil, 20 - 1st Floor, Right Wing – 28015 Madrid	900 70 50 60	isp.s.laboral@salud.madrid.org; colaboradora@madrid.org	More detailed information and contact phone numbers are available at the designated contact point website (see attached link)
Comunidad Foral de Navarra	Sentinel Events in Occupational Health; Common TD Program; Suspected Occupational Disease	Institute of Public and Occupational Health of Navarra	Primary and Specialized Care physicians, Medical Inspectors, and Occupational Risk Prevention Services personnel	Not available	C/ Leyre, 15 31003 Pamplona	848 42 34 40	ispwebge@cfnavarra.es
Comunidad Valenciana	SISVEL (Occupational Health and Epidemiological Surveillance Health Information System)	Directorate General of Public Health – Department of Universal and Public Health						Order 6/2012, of April 19, issued by the Department of Health of the Valencian Community, establishes the procedure for reporting suspected occupational diseases through the Occupational Health and Epidemiological Surveillance Information System
Extremadura	Not established, no specific legislation in the CCAA	Directorate General for Health Planning, Training and Healthcare and Social Care Quality – Healthcare Inspection Service	Not established; refer the patient through Primary Care	Not available	Not available	Not available	Not available	In Extremadura, it is recommended that suspicions of occupational diseases be reported by physicians from the public healthcare system to the Health Inspection Service, as this body is responsible—under Decree 3/2004, of January 27, approving the Regulation on the Organization of the Health Services and Benefits Inspection of the Regional Government of Extremadura—for issuing reports to determine…
Galicia	Not established, no specific legislation in the CCAA	General Directorate of Public Health – General Sub-directorate of Health Services Audit and Accreditation (Galicia)	Not established; refer the patient through Primary Care	Not available	Not available	Not available	Not available	https://www.sergas.es/saude-publica/Comunicaci%C3%B3n-de-sospecha-de-enfermedad-profesional?idioma=eres
País Vasco	Occupational Health Unit (USL- Osalan - Basque Institute of Occupational Health and Safety) and Medical Inspection of Health Services (Regional Ministry of Health)	Basque Institute for Occupational Safety and Health – Department of Health	Physicians from Osakidetza and Occupational Risk Prevention Services	https://www.osalan.euskadi.eus/informacion/sistema-de-informacion-de-datos-de-seguridad-y-salud-laboral-conjunto-minimo-de-datos-cmd/webosa00-contqha/es/	Camino de la Dinamita, s/n (Monte Basatxu) – 48903 Barakaldo-Cruces	944 032 190		An alert system prompts the completion of specific data when a diagnosis classified as an occupational disease is entered. Legal framework includes BOPV No. 12 of 17/01/2008 and Instruction 1 of 26/12/2007 issued by the Deputy Minister of Health, the Director General of Osalan – Basque Institute of Occupational Health and Safety, and the Director General of Osakidetza – Basque Health Service.
Principado de Asturias	Occupational Cancer Detection Program (EVASCAP), Health Service of the Principality of Asturias	Directorate General of Public Health – EPILABAM	Through Primary Care. Pathway 1 (less common): direct suspicion by the healthcare professional, even if the patient is not actively employed, using the OMI-AP system. Pathway 2 (more commonly used): potential cases are identified based on sick leaves. These are detected by the Inspection Services via alerts in the electronic system used to manage temporary disability (TD) processes. The alert sys…	Not available	Not available	Not available	Not available	Resolution of June 14, 2011, issued by the Ministries of Health and Social Services and Industry and Employment of the Principality of Asturias, establishes and regulates the operation of the Team for the Assessment of Suspected Occupational Cancer (EVASCAP). Further information: https://enotas.astursalud.es/-/sistema-de-vigilancia-del-c%C3%A1ncer-laboral-en-el-principado-de-asturias-nota-1-progr…
Región de Murcia	Occupational Disease Suspect Unit (USSEP); No specific legislation in the CCAA	Regional Ministry of Health	Not established; refer the patient through Primary Care	Not available	Not available	Not available	Not available
La Rioja	Not established, no specific legislation in the CCAA; Occupational Health	Occupational Health – Directorate General of Public Health and Consumer Affairs	Not established; refer the patient through Primary Care	Not available		Not available	Not available
